# Supplementary material for: Relationship between Health Inequalities and Breast Cancer Survival in Mexican Women
Source: Int J Environ Res Public Health. 2023 Mar 30;20(7):5329. doi: 10.3390/ijerph20075329 (PMC10094649; doi:10.3390/ijerph20075329)
Supplement: Supplementary file 1 [file ijerph-20-05329-s001.zip]

Archive with 1 entries (1 files):
- ijerph-2222263-supplementary.pdf
